# Supplementary material for: Intramedullary bone tissue reaction of ion-releasing resin-modified glass-ionomer restoration versus two calcium silicate-based cements: an animal study
Source: Sci Rep. 2023 Jun 17;13:9812. doi: 10.1038/s41598-023-36949-w (PMC10276832; doi:10.1038/s41598-023-36949-w)
Supplement: Supplementary file 1 — Supplementary Information. [file 41598_2023_36949_MOESM1_ESM.xlsx]

## Sheet: Sheet1
NBF	ICR	Angio	Granula	Osteoblast	Osteoclast	Groups	GrouMan	NBF12	NBF13	NBF14	NBF23	NBF24	NBF34	ICR12	ICR13	ICR14	ICR23	ICR24	ICR34	Angio12	Angio13	Angio14	Angio23	Angio24	Angio34	Granula12	Granula13	Granula14	Granula23	Granula24	Granula34	Osteoblast12	Osteoblast13	Osteoblast14	Osteoblast23	Osteoblast24	Osteoblast34	Osteoclast12	Osteoclast13	Osteoclast14	Osteoclast23	Osteoclast24	Osteoclast34
0	2	1	2	1	0	1	1	0	0	0	1	1	3	2	2	2	1	1	1	1	1	1	1	1	1	2	2	2	0	0	1	1	1	1	1	1	3	0	0	0	0	0	2
0	2	2	2	1	0	1	1	0	0	0	1	1	3	2	2	2	1	1	1	2	2	2	1	1	2	2	2	2	0	0	1	1	1	1	1	1	3	0	0	0	0	0	3
0	2	2	2	1	0	1	1	0	0	0	1	1	3	2	2	2	1	1	1	2	2	2	1	1	2	2	2	2	0	0	1	1	1	1	1	1	3	0	0	0	1	1	3
1	2	2	2	1	0	1	1	1	1	1	1	1	3	2	2	2	1	1	1	2	2	2	1	1	2	2	2	2	0	0	1	1	1	1	1	1	3	0	0	0	1	1	3
1	2	3	3	1	0	1	1	1	1	1	1	1	3	2	2	2	1	1	1	3	3	3	1	1	2	3	3	3	0	0	1	1	1	1	1	1	3	0	0	0	1	1	3
1	2	3	3	1	0	1	1	1	1	1	1	1	3	2	2	2	1	1	1	3	3	3	2	2	2	3	3	3	0	0	2	1	1	1	1	1	3	0	0	0	1	1	3
1	2	3	3	1	0	1	1	1	1	1	1	1	3	2	2	2	1	1	1	3	3	3	2	2	2	3	3	3	0	0	2	1	1	1	1	1	3	0	0	0	1	1	3
1	2	3	3	1	0	1	1	1	1	1	1	1	3	2	2	2	1	1	1	3	3	3	2	2	2	3	3	3	0	0	2	1	1	1	1	1	3	0	0	0	1	1	3
1	2	3	3	1	0	1	1	1	1	1	1	1	3	2	2	2	1	1	1	3	3	3	2	2	2	3	3	3	0	0	2	1	1	1	1	1	3	0	0	0	1	1	3
1	2	3	3	1	0	1	1	1	1	1	1	1	3	2	2	2	1	1	1	3	3	3	2	2	2	3	3	3	0	0	2	1	1	1	1	1	3	0	0	0	1	1	3
1	2	3	3	1	0	1	1	1	1	1	1	1	3	2	2	2	1	1	1	3	3	3	2	2	2	3	3	3	0	0	2	1	1	1	1	1	3	0	0	0	1	1	3
1	2	3	3	1	0	1	1	1	1	1	1	1	3	2	2	2	1	1	1	3	3	3	2	2	2	3	3	3	0	0	2	1	1	1	1	1	3	0	0	0	1	1	3
1	2	3	3	1	0	1	1	1	1	1	1	1	3	2	2	2	1	1	1	3	3	3	2	2	2	3	3	3	0	0	2	1	1	1	1	1	3	0	0	0	1	1	3
1	2	3	3	1	0	1	1	1	1	1	1	1	3	2	2	2	1	1	1	3	3	3	2	2	2	3	3	3	0	0	2	1	1	1	1	1	3	0	0	0	1	1	3
1	2	3	3	1	0	1	1	1	1	1	1	1	3	2	2	2	1	1	1	3	3	3	2	2	2	3	3	3	0	0	2	1	1	1	1	1	3	0	0	0	1	1	3
1	2	3	3	1	0	1	1	1	1	1	1	1	3	2	2	2	1	1	1	3	3	3	2	2	2	3	3	3	0	0	2	1	1	1	1	1	3	0	0	0	1	1	3
1	2	3	3	1	0	1	1	1	1	1	1	1	3	2	2	2	1	1	1	3	3	3	2	2	2	3	3	3	0	0	2	1	1	1	1	1	3	0	0	0	1	1	3
1	2	3	3	1	0	1	1	1	1	1	1	1	3	2	2	2	1	1	1	3	3	3	2	2	2	3	3	3	0	0	2	1	1	1	1	1	3	0	0	0	1	1	3
1	2	3	3	1	0	1	1	1	1	1	1	1	3	2	2	2	1	1	1	3	3	3	2	2	2	3	3	3	0	0	2	1	1	1	1	1	3	0	0	0	1	1	3
1	2	3	3	1	0	1	1	1	1	1	1	1	3	2	2	2	1	1	1	3	3	3	2	2	2	3	3	3	0	0	2	1	1	1	1	1	3	0	0	0	1	1	3
1	2	3	3	3	0	1	1	1	1	1	1	1	3	2	2	2	1	1	1	3	3	3	2	2	2	3	3	3	0	0	2	3	3	3	1	1	3	0	0	0	1	1	3
1	2	3	3	3	0	1	1	1	1	1	1	1	3	2	2	2	1	1	1	3	3	3	2	2	2	3	3	3	0	0	2	3	3	3	1	1	3	0	0	0	1	1	3
1	2	3	3	3	0	1	1	1	1	1	1	1	3	2	2	2	1	1	1	3	3	3	2	2	2	3	3	3	0	0	2	3	3	3	1	1	3	0	0	0	1	1	3
1	2	3	3	3	0	1	1	1	1	1	1	1	3	2	2	2	1	1	1	3	3	3	2	2	2	3	3	3	0	0	2	3	3	3	1	1	3	0	0	0	1	1	3
1	3	3	3	3	0	1	1	1	1	1	1	1	3	3	3	3	1	1	2	3	3	3	2	2	2	3	3	3	0	0	2	3	3	3	1	1	3	0	0	0	1	1	3
1	3	3	3	3	0	1	1	1	1	1	1	1	3	3	3	3	1	1	2	3	3	3	2	2	2	3	3	3	0	0	2	3	3	3	1	1	3	0	0	0	1	1	3
1	3	3	3	3	0	1	1	1	1	1	3	3	3	3	3	3	1	1	2	3	3	3	2	2	2	3	3	3	1	1	3	3	3	3	3	3	3	0	0	0	1	1	3
1	3	3	3	3	0	1	1	1	1	1	3	3	3	3	3	3	1	1	2	3	3	3	2	2	3	3	3	3	1	1	3	3	3	3	3	3	3	0	0	0	1	1	3
1	1	1	0	1	0	2	2	1	3	3	3	3	3	1	1	1	1	1	1	1	1	1	1	1	1	0	1	1	1	1	1	1	3	3	3	3	3	0	2	2	2	2	2
1	1	1	0	1	0	2	2	1	3	3	3	3	3	1	1	1	1	1	1	1	2	1	2	1	1	0	1	1	1	1	1	1	3	3	3	3	3	0	3	2	3	2	2
1	1	1	0	1	1	2	2	1	3	3	3	3	3	1	1	1	1	1	1	1	2	1	2	1	1	0	1	1	1	1	1	1	3	3	3	3	3	1	3	3	3	3	3
1	1	1	0	1	1	2	2	1	3	3	3	3	3	1	1	1	1	1	1	1	2	1	2	1	1	0	1	1	1	1	1	1	3	3	3	3	3	1	3	3	3	3	3
1	1	1	0	1	1	2	2	1	3	3	3	3	3	1	1	1	1	1	1	1	2	2	2	2	2	0	1	1	1	1	1	1	3	3	3	3	3	1	3	3	3	3	3
1	1	2	0	1	1	2	2	1	3	3	3	3	3	1	1	1	1	1	1	2	2	2	2	2	2	0	2	1	2	1	1	1	3	3	3	3	3	1	3	3	3	3	3
1	1	2	0	1	1	2	2	1	3	3	3	3	3	1	1	1	1	1	1	2	2	2	2	2	2	0	2	1	2	1	1	1	3	3	3	3	3	1	3	3	3	3	3
1	1	2	0	1	1	2	2	1	3	3	3	3	3	1	1	1	1	1	1	2	2	2	2	2	2	0	2	1	2	1	1	1	3	3	3	3	3	1	3	3	3	3	3
1	1	2	0	1	1	2	2	1	3	3	3	3	3	1	1	1	1	1	1	2	2	2	2	2	2	0	2	1	2	1	1	1	3	3	3	3	3	1	3	3	3	3	3
1	1	2	0	1	1	2	2	1	3	3	3	3	3	1	1	1	1	1	1	2	2	2	2	2	2	0	2	2	2	2	2	1	3	3	3	3	3	1	3	3	3	3	3
1	1	2	0	1	1	2	2	1	3	3	3	3	3	1	1	1	1	1	1	2	2	2	2	2	2	0	2	2	2	2	2	1	3	3	3	3	3	1	3	3	3	3	3
1	1	2	0	1	1	2	2	1	3	3	3	3	3	1	1	1	1	1	1	2	2	2	2	2	2	0	2	2	2	2	2	1	3	3	3	3	3	1	3	3	3	3	3
1	1	2	0	1	1	2	2	1	3	3	3	3	3	1	1	1	1	1	1	2	2	2	2	2	2	0	2	2	2	2	2	1	3	3	3	3	3	1	3	3	3	3	3
1	1	2	0	1	1	2	2	1	3	3	3	3	3	1	1	1	1	1	1	2	2	2	2	2	2	0	2	2	2	2	2	1	3	3	3	3	3	1	3	3	3	3	3
1	1	2	0	1	1	2	2	1	3	3	3	3	3	1	1	1	1	1	1	2	2	2	2	2	2	0	2	2	2	2	2	1	3	3	3	3	3	1	3	3	3	3	3
1	1	2	0	1	1	2	2	1	3	3	3	3	3	1	1	1	1	1	1	2	2	2	2	2	2	0	2	2	2	2	2	1	3	3	3	3	3	1	3	3	3	3	3
1	1	2	0	1	1	2	2	1	3	3	3	3	3	1	1	1	1	1	1	2	2	2	2	2	2	0	2	2	2	2	2	1	3	3	3	3	3	1	3	3	3	3	3
1	1	2	0	1	1	2	2	1	3	3	3	3	3	1	1	1	1	1	1	2	2	2	2	2	2	0	2	2	2	2	2	1	3	3	3	3	3	1	3	3	3	3	3
1	1	2	0	1	1	2	2	1	3	3	3	3	3	1	1	1	1	1	1	2	2	2	2	2	2	0	2	2	2	2	2	1	3	3	3	3	3	1	3	3	3	3	3
1	1	2	0	1	1	2	2	1	3	3	3	3	3	1	1	1	1	1	1	2	2	2	2	2	2	0	2	2	2	2	2	1	3	3	3	3	3	1	3	3	3	3	3
1	1	2	0	1	1	2	2	1	3	3	3	3	3	1	1	1	1	1	1	2	2	2	2	2	2	0	2	2	2	2	2	1	3	3	3	3	3	1	3	3	3	3	3
1	1	2	0	1	1	2	2	1	3	3	3	3	3	1	1	1	1	1	1	2	2	2	2	2	2	0	2	2	2	2	2	1	3	3	3	3	3	1	3	3	3	3	3
1	1	2	0	1	1	2	2	1	3	3	3	3	3	1	1	1	1	1	1	2	2	2	2	2	2	0	2	2	2	2	2	1	3	3	3	3	3	1	3	3	3	3	3
1	1	2	0	1	1	2	2	1	3	3	3	3	3	1	1	1	1	1	1	2	2	2	2	2	2	0	2	2	2	2	2	1	3	3	3	3	3	1	3	3	3	3	3
1	1	2	0	1	1	2	2	1	3	3	3	3	3	1	2	1	2	1	1	2	2	2	2	2	2	0	2	2	2	2	2	1	3	3	3	3	3	1	3	3	3	3	3
1	1	2	0	1	1	2	2	1	3	3	3	3	3	1	2	1	2	1	1	2	2	2	2	2	2	0	2	2	2	2	2	1	3	3	3	3	3	1	3	3	3	3	3
3	1	2	1	3	1	2	2	3	3	3	3	3	3	1	2	2	2	2	2	2	2	2	2	2	2	1	3	2	3	2	2	3	3	3	3	3	3	1	3	3	3	3	3
3	1	2	1	3	1	2	2	3	3	3	3	3	3	1	2	2	2	2	2	2	3	2	3	2	2	1	3	3	3	3	3	3	3	3	3	3	3	1	3	3	3	3	3
